# Supplementary material for: Statin Use Is Associated with Better Prognosis of Patients with Prostate Cancer after Definite Therapies: A Systematic Review and Meta-Analysis of Cohort Studies
Source: J Oncol. 2022 Nov 15;2022:9275466. doi: 10.1155/2022/9275466 (PMC9681552; doi:10.1155/2022/9275466)
Supplement: Supplementary Materials — Supplement 1: Details of the search strategy to retrieve the studies. Supplement 2: Newcastle–Ottawa scale for assessing the quality of studies in meta-analysis. Supplement 3: Characteristics of included studies in the systematic review and meta-analysis. Supplement 4: Meta-regression and sensitivity analysis. [file 9275466.f1.zip]

Archive with 4 entries (4 files):
- Supplement 1.docx
- Supplement 2.docx
- Supplement 3.docx
- Supplement 4.docx
